# Supplementary material for: Identification and validation of dysregulated MAPK7 (ERK5) as a novel oncogenic target in squamous cell lung and esophageal carcinoma
Source: BMC Cancer. 2015 Jun 4;15:454. doi: 10.1186/s12885-015-1455-y (PMC4453990; doi:10.1186/s12885-015-1455-y)
Supplement: Additional file 2: Table S1. — Detailed cell line MAPK7 FISH data. [file 12885_2015_1455_MOESM2_ESM.xls]

## Sheet: Supp Table 1
	Supplementary Table 1. Detailed cell line MAPK7 FISH data
	Cell Line	Average GCN	Ratio (MAPK7/CEP17)
	KYSE30	8	>2
	SNU-449	>20	7
	NCI-H1793	3	1
